# Supplementary material for: Aesthetic Rehabilitation of Patients with Central and Peripheral Facial Palsy with Injectables (BNT-A, HA-Fillers and CaHa)
Source: J Clin Med. 2026 Jan 5;15(1):388. doi: 10.3390/jcm15010388 (PMC12786528; doi:10.3390/jcm15010388)
Supplement: Supplementary file 1 [file jcm-15-00388-s001.zip]

Archive with 1 entries (1 files):
- jcm-4052052-supplementary.pdf
